# Supplementary material for: GC-MS/MS Quantification of EGFR Inhibitors, β-Sitosterol, Betulinic Acid, (+) Eriodictyol, (+) Epipinoresinol, and Secoisolariciresinol, in Crude Extract and Ethyl Acetate Fraction of Thonningia sanguinea
Source: Molecules. 2022 Jun 26;27(13):4109. doi: 10.3390/molecules27134109 (PMC9268025; doi:10.3390/molecules27134109)
Supplement: Supplementary file 1 [file molecules-27-04109-s001.zip]

Archive with 1 entries (1 files):
- molecules-1765434-supplementary.pdf
